# Supplementary material for: Molecular characterization of Coxsackievirus A2 isolated from hand, foot and mouth disease in eastern China
Source: Microb Genom. 2025 Sep 11;11(9):001481. doi: 10.1099/mgen.0.001481 (PMC12426205; doi:10.1099/mgen.0.001481)
Supplement: Supplementary Material 1. [file mgen-11-01481-s001.xlsx]

## Sheet: Sheet1
>Seq1 [organism=Coxsackievirus A2] ZJ23/ZJ/CHN/2024 for Seq1
TTAAAACAGCCTGTGGGTTGTACCCACCCACAGGGCCCACCCCCCGCTTGCACACTGATTCTACGGAATCTTTGTGCGCCTGTTTTATATCCCTCCCCAAAATAGCAACTTAGAAGCTAGACATTTACACGACCAATAGTGGGCGTGGCACACCAGCCACGTCTTGGTCAAGCACTTCTGTTTTCCCGGACCGAGTATCAATAGGCTGCTCACGTGGCTGAAAGAGAAAGTGTTCGTTATCCGGCTGACTACTTCGGGAAACCCAGTAACACCATGAAAGTTGCAGAGTGTTTCGTTCAGCACTTCCCCCGTGTAGATCAGGCTGATGAGTCACTGCAAACCCCACGGGCGACCGTGGCAGTGACTGCGTTGGCGGCCTGCCTATGGGGAAACCCATAG…
>Seq2 [organism=Coxsackievirus A2] ZJ26/ZJ/CHN/2024 for Seq2
TTAAAACAGCCTGTGGGTTGTACCCACCCACAGGGCCCACCGGCCGCTAGCACACTGATTCTACGGAATCTTTGTGCGCCTGTTTTATATCCCTCCCTAAAATAGCAACTTAGAAGCTAGACATTTACACGACCAATAGTGGGCGTGGCACACCAGCCACGTCTTGGTCAAGCACTTCTGTTTCCCCGGACCGAGTATCAATAGGCTGCTCACGTGGCTGAAAGAGAAAGTGTTCGTTATCCGGCTGACTACTTCGGGAAACCCAGTAACACCATGAAAGTTGCAGAGTGTTTCGTTCAGCACTTCCCCCGTGTAGATCAGGTTGATGAGTCACTGCAAACCCCACGGGCGACCGTGGCAGTGGCTGCGTTGGCGGCCTGCCTATGGGGAAACCCATAG…
>Seq1 aa
MGAQFSTQRSGSHETSNIARDGSTINFTNINYYKDSYAASAAKHDFTQDPGKFTQPVLDALRESVPPLQSPSAEACGYSDRVAQLTVGNSTITTQEAANIIVSYAEWPEYCPDTDATAVDKPTRPDVSVNRFYTMPATLWETESKGWYWKFPDLLNEIGVFGQNAQFHYLYRSGFCIHVQCNASKFHQGALLVAVIPEFVVAEQDATQKPNTAKHPSLEATQPGKKGKAFRHPYVLDCGVPLSQALVFPHQWINLRTNNCATIVVPYINALPFDSAINHSNFSLAVIPVCPLKYNTGATPSIPITITVAPLCSEFAGLRQAVKQGIPVEMKPGTNQFLTTDDGTSAPILPGFHPTPTIHIPGEVHSLLELCQIETMLEVNNTSKAMELDRLRIPVSAQS…
>Seq2 aa
MGAQFSTQRSGSHETSNIARDGSTINFTNINYYKDSYAASAAKHDFTQDPGKFTQPVLDALRESVPPLQSPSAEACGYSDRVAQLTVGNSTITTQEAANIIVSYAEWPEYCPDTDATAVDKPTRPDVSVNRFYTMPATLWETESKGWYWKFPDLLNEIGVFGQNAQFHYLYRSGFCIHVQCNASKFHQGALLVAVIPEFVVAEQDATQKPNTAKHPSLEATQPGKKGKAFRHPYVLDCGVPLSQALVFPHQWINLRTNNCATIVVPYINALPFDSAINHSNFSLAVIPVCPLKYNTGATPSIPITITVAPLCSEFAGLRQAVKQGIPVEMKPGTNQFLTTDDGTSAPILPGFHPTPTIHIPGEVHSLLELCQIETMLEVNNTFKAMELDRLRIPVSAQS…
